# Supplementary material for: Molecular profiling of TOX-deficient neoplastic cells in cutaneous T cell lymphoma
Source: Arch Dermatol Res. 2019 Nov 1;312(7):513–25. doi: 10.1007/s00403-019-02000-0 (PMC7354281; doi:10.1007/s00403-019-02000-0)
Supplement: Supplementary file 2 — Supplementary file2 (XLSX 25 kb) [file 403_2019_2000_MOESM2_ESM.xlsx]

## Sheet: up-regulated genes
Gene Names
ATP1A3
BCL7B
PRR5
PAQR4
SLC12A9
ILVBL
TMEM56
NPIPB4
NHLRC2
SLC38A5
TMEM110-MUSTN1
PGAP1
RASA4B
C3orf33
LONRF1
L1CAM
C7orf55-LUC7L2
ALKBH6
PFKFB3
IER3IP1
PLBD2
KIR2DS1
BBS2
TTC32
IER3
BORA
CD79B
NUDCD1
AGAP5
CDK5
ALPK1
JPH4
LRRCC1
SLC35E4
SYNJ2BP-COX16
GPR155
TGIF2-C20orf24
GSTZ1
ZNF671
WDR44
LMTK3
CXCL10
GIPR
SPDYE6
ZNF619
ADGRA2
MROH8
MAGEH1
PSTPIP1
TUBA4A
TPBG
CHST14
UBA7
SEMA4C
THEM4
S100A14
DEPDC1
ANO9
TMEM86B
C2CD5
DISP1
ZNF837
ZNF235
GZMM
XYLB
DAPK2
OSBPL5
THAP8
UBL4A
DLK2
ACOT4
CCDC144A
CENPA
ZNF839
TUBGCP5
ENPP2
CROT
TMEM143
ZNF438
RHOV
IDH3G
MUC20
ZNF611
TGM5
B3GNT9
NUTM2B
PDE1B
ARHGAP18
IFT46
TMEM220
PLD2
C3orf62
TSPOAP1
KIFC1
PELI3
HHIP
PLGLB1
CLCN2
SIDT1
SNAPIN
2019-03-01
COMMD3-BMI1
CYSLTR2
SRRM5
AMACR
CFAP45
GPR179
PLEKHH2
STAP1
SLC12A5
POPDC2
FAM175A
ZNF30
TIMM8A
KRT13
GGACT
FAM228B
MYOF
OSMR
NSMCE2
GPR35
ATG4A
MAB21L3
TRMT12
C19orf71
RASSF4
TINAGL1
TSLP
LETM2
SLC27A3
ARNTL
ATP6V1E2
SAXO2
EPPK1
PSD
SLC5A5
ERVH48-1
CASKIN2
KANSL1L
YPEL1
NXT2
TMEM204
EFNB1
RHBDF2
TAPBPL
2019-03-02
TTC8
DLL4
HOXB13
NOD1
SORBS1
KCNC3
ADCK5
SLC13A3
LRIG3
RARRES2
RORC
TBC1D32
C12orf76
GATSL3
SKOR1
RSC1A1
SUSD1
SLC25A51
AMPD3
PRKAB2
HAL
GP1BA
SH2B2
RPL17-C18orf32
ARHGAP33
GTDC1
ABCB6
PRAF2
FNDC11
ST8SIA1
GHRL
SLC39A11
OSGEPL1
LEKR1
CPEB3
DOC2A
FBXL2
ABCA4
PLXNB1
PRSS57
TGM1
SIRT4
CXCL9
FAM186B
LOXL3
ERRFI1
ABHD14A-ACY1
ALDH1B1
NPIPB9
GIMAP7
CTSS
CLIC5
EFHD1
RIPPLY3
PRICKLE4
AKR7A3
BATF2
MEGF11
RFX8
C3orf80
LY9
DACT3
DNAAF3
SAPCD1
TTC30B
PTGES3L
PLEKHG3
MAGI3
C1orf115
C4A
GSAP
HSF1
SPERT
ADAMTS12
PCBP3
SRCIN1
IDS
NIPAL2
PANO1
TTLL1
LRRC29
HIST2H2AA4
HIST2H2AA3
ANO2
AGBL3
CSTA
AKTIP
ZNF528
TUBB1
DDX43
KLRF1
NOTCH3
KDELC1
MSS51
POMK
TTYH2
ZNF488
LATS2
FLT1
EBI3
CTSO
GBGT1
AUH
DLL1
PTPDC1
ANKRD20A3
CAPN14
ATP8B3
KALRN
GPR75-ASB3
SLA2
MCF2L2
CAMK2N2
TMEM265
AGAP1
ICA1
SCN3B
PIF1
BIK
HCFC1R1
STON1-GTF2A1L
CFAP206
ACOT11
KLB
HSPA2
AMY2B
TTC39B
TMEM91
TNFAIP8L2
EHD3
DRD4
ZSCAN31
HEYL
SYNGR3
CATSPER2
CCDC33
ADAP1
CXorf21
GPC3
CITED1
AKR1C3
43353
FPGT-TNNI3K
LYPD3
LRIT3
C17orf99
TBC1D3C
ACYP2
FAM72D
ARHGEF26
TEDDM1
TRIM6-TRIM34
HSPE1-MOB4
KYAT1
GJC2
LNP1
PLA2G4B
CLYBL
NGEF
CCDC78
PGBD3
CNMD
AGAP9
SUSD4
ZFP42
FZD2
RTBDN
NIPSNAP3B
KLHL30
PRR19
FAM124B
CRABP2
ZNF571
SNTB1
FSD2
MEFV
AMZ1
FBXO43
ASGR2
KLRG1
PPP4R4
EPHA2
DDIT4L
ACCS
PIGBOS1
ARHGAP23
SLC28A3
TFPI2
ERVW-1
FHDC1
TUBA8
COL9A3
SSPO
TRPC5OS
GPD1
STXBP5L
SEC14L4
LFNG
ARHGEF40
DCLK1
RASGRP4
ARL10
SNPH
GPNMB
PUS10
ARGFX
PDZK1
VWDE
CXCL3
GAL3ST4
CAB39L
RHO
C9orf163
RFTN2
IGLON5
NRIP2
ZNF878
NDUFA4L2
SLC5A11
FNTB
CASS4
TMPRSS4
NHLRC4
CRHR2
ESAM
SLC31A2
IL12A
TTC30A
OCM
TCF24
CYP4F22
MRVI1
SVEP1
MYLK4
MSANTD1
RET
PTRF
SPAG4
DAB1
DLG2
CCL25
SLC22A4
TTC36
FCRLB
SULT1C2
TIGIT
FAM25A
SHTN1
PRDM8
PDGFB
ZBTB37
GDPD3
ADGRE3
IL23R
SCG5
43357
RNF39
MLANA
MDGA2
RUNDC3B
CSAG3
AVPI1
STAT4
PRPH2
M1AP
TRIM50
FBXO39
PGLYRP4
PLPPR4
CCL3L3
FGF12
FAM157B
FHAD1
RBPMS
RHBDL1
CMTM8
R3HDML
IGSF10
TIMP3
FFAR2
RGS5
DNAH8
HRASLS5
FCGR2A
PLCD1
CNRIP1
SLC11A1
CHST5
TTC21A
FXYD2
CHRNB2
USHBP1
ASTL
ZNF439
EVA1C
NEDD8-MDP1
TCP10L2
ZFR2
RCAN2
FAM72B
CNKSR1
CAPN9
HMX2
ST6GALNAC5
LOC100132813
AMOTL2
IRX4
SCIMP
CHI3L2
HCAR1
SCNN1A
FRMPD1
TEAD1
ZNF774
LOC101927572
ASB9
MUC19
NTNG1
CCDC184
PIWIL4
CPA2
CDH17
FANCD2OS
VMO1
PSD3
WBSCR27
RCVRN
KPNA2
C16orf71
PLCH2
RSG1
SAG
MST1
RSPH9
SLC3A1
ACY3
RPRM
ARSE
ELF3
AGTRAP
NIPAL1
EGF
GIPC2
ZNF185
HMGCLL1
AMPH
PPIC
ASPA
KIR2DL4
LRG1
ADAMDEC1
KIR3DL1
THSD4
FCN1
NWD1
CPAMD8
UGT8
SCRT1
SGCZ
SPTBN5
NLRP7
VCAN
HSFX1
DDR1
HTR1D
ADHFE1
GFI1B
HIST2H3A
HIST2H3C
ARSD
CRISPLD2
ADCYAP1
PDE8B
MYO15A
TPH1
SIAH3
LOC100129307
SLC35G3
SCN4B
SUSD2
TMEM92
ZNF563
BMP5
C7orf65
COL19A1
SIRPB2
CYSRT1
NPTX2
ROR1
IL6R
ZNF157
RASAL1
MROH7
HIST1H2BJ
CCDC42
TMEM191C
TMEM88
MYO16
RAET1G
SPATA6
EDIL3

## Sheet: down-regulated genes
Gene Names
HOXC9
PIGS
TXNDC16
GPATCH4
CKB
CDKN2A
UNC119B
ANP32E
HOXC4
HOXC5
PCSK1N
POR
GPX3
EGFL7
ZNF616
PITX1
SDSL
MTPN
HOXC10
BARX1
ARMCX3
HOXA11
CDRT4
GBA
RHOQ
KLHDC8B
MAP7D2
PRR5-ARHGAP8
PMF1
DMKN
SURF1
GRB10
NDUFA6
FRG1
SSR4
EIF3CL
ZHX1-C8orf76
RAMP1
KCNJ4
HTRA1
RAB31
HOXB8
FBLN1
HOXC8
ANKHD1
LRP3
RRAD
EMP2
PBDC1
HSF2BP
PNMAL1
ATP5J2-PTCD1
SDC2
INPP4B
POLR3GL
ENHO
BOLA1
NR4A2
ZNF773
LONRF2
SMC1B
PXDN
HOXB5
IFT20
TEAD2
ALKBH8
EN2
HOXD10
FAM50A
FNDC10
TNFSF4
TUSC3
DOCK1
PDZD7
CDC42EP1
HOXC11
CAMK2N1
B3GNT4
SSPN
TPTE2
HRASLS
PRRG2
GPSM1
AMOT
MLLT3
ROBO3
C3orf67
DNAJC25-GNG10
CLCF1
ST6GALNAC2
FOXD4L5
TCP10L
SLC25A41
HES4
CACNA1H
KCNMA1
GPR89B
C1QL1
HRK
HACD1
DXO
FBXL4
EPHX3
FAM104B
CPE
SHC2
TET1
CHCHD10
CALCRL
PTGIR
FAM178B
DPYSL4
HMX1
MOCS1
POU6F1
ABCC2
PSAT1
KCNK15
COL21A1
CD4
BACE2
KITLG
ALG1L
SLC9A3R2
SGK3
VEGFC
HOXD11
SH3GL3
CR2
TPK1
COL4A5
NRL
PLCB4
HAS3
C18orf54
HEY1
COL26A1
COL27A1
CCDC151
PHOSPHO2
C10orf131
ZNF618
TICAM2
ASS1
HLA-DRA
GPC6
KIR2DS5
B3GLCT
DFNA5
SMIM10
CHRFAM7A
KIFC3
TMEM178B
HIST2H2BF
PAX3
LCA5
IGDCC3
FAM106B
MAP1B
ADAMTS19
CD300LG
DLX1
CHRNA3
KCNQ2
AQP1
LRRIQ4
PKNOX2
PLEKHB1
GRID1
RPA4
LRRN2
GPR25
SPDYE1
F8A2
F8A3
XKR9
FAM184B
NXPE3
COBLL1
LYPD6
GAS6
SOCS1
IQCD
RAB34
SLC6A13
ANTXR1
KIF26A
CNTN1
HECW2
NLRC4
FCGR1B
FBXL8
GLIPR2
ANKRD61
P2RY2
FAM90A1
HOOK1
TJP1
ROM1
LRP4
SPATC1L
TEKT3
SLC17A7
H3F3C
RAB3IL1
ZDHHC1
CHST3
HGD
IGSF22
SLC9C1
BCL6B
MCC
ZNF471
GATA4
MDP1
ZNF532
ATP12A
HMX3
STEAP3
RUNDC3A
PHACTR1
RNASE3
ESX1
URGCP-MRPS24
CLDN11
SOWAHA
JMJD7
SLC1A2
FAM171B
TBXAS1
SUGCT
LAMA4
STEAP1B
ALS2CR11
GPR171
PABPC3
SLC6A12
FRAS1
DMC1
CLCNKB
C5AR1
JPH3
FAM196B
CPQ
LOC730098
BTBD11
C17orf58
CTRL
LRRC2
KCNMB3
HUS1B
QPCT
TRPM6
GRB14
IVL
CFAP61
ANGPTL6
NKX2-1
MTRNR2L4
SHISA4
ARR3
DUSP9
CYGB
ZNF300
C21orf140
FA2H
DRD5
LOC100144595
ZFP3
ALX1
ZNF365
PPL
AXDND1
IL26
ZNF57
PRELID3A
ANKRD20A1
PCDHGA8
EOGT
CASKIN1
GOLGA6B
UBAP1L
TBX3
FAM198B
TAS2R45
DNALI1
MGST1
GABRB3
FOXL2
CCER2
HESX1
MIXL1
TMIE
FBXO47
HOXC13
ZNF418
SYT6
TGFBI
LPAR3
OCSTAMP
MARK1
FAM149A
HOPX
PRSS53
NPHP1
COL5A1
NCKAP5
HBQ1
RNF152
BMP2
TACR1
HSPB8
ZDHHC22
SLC5A12
MYO5C
FES
CD1A
GATA5
SP6
VN1R1
GJC3
AANAT
ASIC2
PCDHGA1
ALDOB
STUM
FBXO24
LHFPL2
ZNF287
C7orf33
FXYD6
SH3YL1
LRRTM2
LOC101059915
CCL2
ADRA2A
PCDHGA12
SYPL2
CLEC4A
CRYM
MYCT1
KLHL41
ANKRD31
PDLIM3
C16orf46
PIK3R6
CORIN
MYO7A
COL5A2
TNS1
ZNF732
MMRN2
GPRC5C
SLCO1C1
GNRH2
FAM159B
SGK2
TPBGL
HOXA9
ANXA9
GDPGP1
ZBED9
STAB1
C10orf91
GLI3
GLT6D1
SLC45A2
SUSD5
LTK
EPHA8
LYNX1
KLKB1
PCDHGA5
HIST1H1E
SNTN
EGFR
PLCB1
PKIB
TDRD5
PDE7B
VAX2
FGF11
IGFBP4
FAM155A
KIAA1456
PRRG1
FAM209A
TMPRSS7
OPRK1
ZFPM2
ZNF788
CXCL8
MYLPF
MRAP2
CYP2C8
ANO4
STMN4
RUSC2
ZFHX4
DNAJC28
CALHM2
FRK
MYLK2
MANSC1
TMIGD3
BMPR1B
NFATC4
IQCA1
MLPH
TACSTD2
LRRK2
MYH13
SPDYA
SPOCK3
C1orf101
ZNF98
WNK2
TIGD4
DEPTOR
DPCR1
CASR
TNFRSF10C
HIST1H4A
CBLN1
SPATA17
ABCA6
WDR38
WNT10A
CCL1
C9orf24
DMRT1
PRAP1
TMEM266
GGTLC2
GABRQ
CCDC80
ADGRA3
PMEPA1
SYT1
HNF4A
LHX6
LGI4
CYP21A2
TRDN
PLPP3
C20orf202
KCTD16
COX8C
ABCB4
SAA2
CSGALNACT1
CCDC7
EBLN2
ARHGEF4
SLPI
GJB5
FAM57B
OLFML1
THRB
TECTA
OTP
GIPC3
TTC22
SIPA1L2
KATNAL2
POU3F2
C10orf11
HSD11B1
MNDA
THBS1
PCYT1B
GPR17
PLEKHG7
ELFN1
LRRC75B
EFNA1
ADAMTS18
ARL11
PLPP7
CHI3L1
TAS2R46
NFASC
OR9Q1
ODF3L2
PTGFR
LDLRAD3
HIST3H2BB
TRIM10
NKAPL
TKTL1
TNIP3
ODF3B
GJA9
GIF
FCAR
MAGEA2B
PTGDR2
GALNT8
NKAIN4
TMEM53
SLC30A10
SH2D7
LOXL1
SNAI3
DACH1
HIST1H4L
NEK10
FAM166B
SLC4A10
KCNG2
WNT11
RANBP17
CSF3
TMEM72
C14orf178
PLCL1
KCNH7
NT5E
TEKT1
TMPRSS13
RGS13
FSTL1
TFF2
MMP17
LRRC66
ANKRD20A4
SLAMF7
CCL4
TSACC
RFPL1
C1orf186
FRMPD3
SRPX
TWIST2
GLI2
CREG2
NUDT10
HIST1H3B
TCTEX1D4
ZNF404
EBF3
CSPG4
GRHL3
C12orf54
LOR
EHF
KLF15
LYPD1
C6orf141
LCAT
SYCE3
KCNJ8
KCNAB3
DKK3
SYT15
GRIN3A
GRAP2
PRSS12
CAMK1G
SH3BGRL2
BTBD3
GIMAP8
SLC6A9
ZNF99
FADS6
LCN10
C1QTNF9B
ARHGEF15
PKDREJ
PCDHB11
ERP27
ZMAT4
SLC9B1
OR6S1
GSTT1
CFHR3
ADGRG3
TIMD4
MMD2
INSL5
NTSR1
TBX4
GATA1
GPX8
GSG1L
CAMK2A
VIT
NLGN4Y
PTHLH
KRT25
PROS1
FAM86B2
FGFBP2
COL23A1
ZNF442
MUSK
RAB40A
HNF1B
FAM183A
FOXL1
LMO1
NTN3
B3GNT7
NWD2
ID4
ATOH7
HAND1
HTR3B
PLPP2
PCDHB7
IL1RAPL1
GRM7
TMEM82
ADCYAP1R1
SHC4
C5orf60
SPON1
NOVA1
FAM135A
ZNF658
SHH
ANKFN1
FAM71F1
TUBA3D
NEK5
ZSCAN18
FOXL2NB
CORT
ZNF205
LIX1
C6orf163
HYDIN
CNR2
SLC2A14
TBX1
RHBG
SCIN
FN3K
SPATA31D1
MPZL2
THBS2
ATF7IP2
CAPN5
RNF217
HRC
CRTAM
C2orf72
FBXL22
CCBE1
